# Supplementary material for: Inclusion of Soluble Fiber in the Gestation Diet Changes the Gut Microbiota, Affects Plasma Propionate and Odd-Chain Fatty Acids Levels, and Improves Insulin Sensitivity in Sows
Source: Int J Mol Sci. 2020 Jan 18;21(2):635. doi: 10.3390/ijms21020635 (PMC7013540; doi:10.3390/ijms21020635)
Supplement: Supplementary file 1 [file ijms-21-00635-s001.zip]

Archive with 1 entries (1 files):
- ijms-684526-SI.doc
